# Supplementary material for: Early Diagnostic Prediction of Infective Endocarditis: Development and Validation of EndoPredict-Dx
Source: Diagnostics (Basel). 2024 Nov 13;14(22):2547. doi: 10.3390/diagnostics14222547 (PMC11593066; doi:10.3390/diagnostics14222547)
Supplement: Supplementary file 1 [file diagnostics-14-02547-s001.zip]

Archive with 1 entries (1 files):
- diagnostics-3283582-supplementary.pdf
